# Supplementary material for: Targeting host deoxycytidine kinase mitigates Staphylococcus aureus abscess formation
Source: eLife. 2024 Mar 21;12:RP91157. doi: 10.7554/eLife.91157 (PMC10957174; doi:10.7554/eLife.91157)
Supplement: Figure 2—source data 1. [file elife-91157-fig2-data1.zip]

Archive with 12 entries (12 files):
- Figure 2A.xlsx
- Figure 2B.xlsx
- Figure 2C.xlsx
- Figure 2D.xlsx
- Figure 2E.xlsx
- Figure 2F.xlsx
- Figure 2G.xlsx
- Figure 2H.xlsx
- Figure 2I.xlsx
- Figure 2J.xlsx
- Figure 2K.xlsx
- Figure 2L.xlsx
