# Supplementary material for: Targeting host deoxycytidine kinase mitigates Staphylococcus aureus abscess formation
Source: eLife. 2024 Mar 21;12:RP91157. doi: 10.7554/eLife.91157 (PMC10957174; doi:10.7554/eLife.91157)
Supplement: Figure 2—source data 1. [file elife-91157-fig2-data1.zip › Figure 2A.xlsx]

## Sheet: Tabelle1
	7.7	27.1	9.8	9.2	6.8
	8.2	19.1	12.4	5.2	14.9
	8.1	38.1	11.9	13.9	6.7
dAdo	-	+	+	-	+
(R)-DI-87	-	-	+	+	-
U937	WT	WT	WT	WT	DCK-/-
