# Supplementary material for: Targeting host deoxycytidine kinase mitigates Staphylococcus aureus abscess formation
Source: eLife. 2024 Mar 21;12:RP91157. doi: 10.7554/eLife.91157 (PMC10957174; doi:10.7554/eLife.91157)
Supplement: Figure 2—source data 1. [file elife-91157-fig2-data1.zip › Figure 2B.xlsx]

## Sheet: Tabelle1
	9.1	77.4	20	9	8
	6.6	73.2	12.7	9.1	5.7
	7.1	68.9	9.9	5.6	7.5
dGuo	-	+	+	-	+
(R)-DI-87	-	-	+	+	-
U937	WT	WT	WT	WT	DCK-/-
