# Supplementary material for: Targeting host deoxycytidine kinase mitigates Staphylococcus aureus abscess formation
Source: eLife. 2024 Mar 21;12:RP91157. doi: 10.7554/eLife.91157 (PMC10957174; doi:10.7554/eLife.91157)
Supplement: Figure 2—source data 1. [file elife-91157-fig2-data1.zip › Figure 2D.xlsx]

## Sheet: Tabelle1
	7.2	87.5	12.3	11.1	10.9
	7.2	85.3	10.6	11.2	13.8
	4.9	86.7	9.1	5.8	7.6
dGuo	-	+	+	-	+
(R)-DI-87	-	-	+	+	-
U937	WT	WT	WT	WT	DCK-/-
