# Supplementary material for: Targeting host deoxycytidine kinase mitigates Staphylococcus aureus abscess formation
Source: eLife. 2024 Mar 21;12:RP91157. doi: 10.7554/eLife.91157 (PMC10957174; doi:10.7554/eLife.91157)
Supplement: Figure 2—source data 1. [file elife-91157-fig2-data1.zip › Figure 2E.xlsx]

## Sheet: Tabelle1
	12.1	37.3	23.1	13.9
	24.4	36.9	23.6	25.3
	17.1	27.3	12.5	21
	21.7	28.4	15.3	9.7
dAdo	-	+	+	-
(R)-DI-87	-	-	+	+
