# Supplementary material for: Targeting host deoxycytidine kinase mitigates Staphylococcus aureus abscess formation
Source: eLife. 2024 Mar 21;12:RP91157. doi: 10.7554/eLife.91157 (PMC10957174; doi:10.7554/eLife.91157)
Supplement: Figure 2—source data 1. [file elife-91157-fig2-data1.zip › Figure 2F.xlsx]

## Sheet: Tabelle1
	14.8	40.5	22.3	16.1
	22.5	50.3	22.2	20.2
	17.9	36	22.1	15.5
dGuo	-	+	+	-
(R)-DI-87	-	-	+	+
