# Supplementary material for: Targeting host deoxycytidine kinase mitigates Staphylococcus aureus abscess formation
Source: eLife. 2024 Mar 21;12:RP91157. doi: 10.7554/eLife.91157 (PMC10957174; doi:10.7554/eLife.91157)
Supplement: Figure 2—source data 1. [file elife-91157-fig2-data1.zip › Figure 2G.xlsx]

## Sheet: Tabelle1
	6.6	15.7	8.3	10.4
	5.3	18.9	7.2	9.1
	4.9	18.8	5.1	2.3
dAdo	-	+	+	-
(R)-DI-87	-	-	+	+
