# Supplementary material for: Targeting host deoxycytidine kinase mitigates Staphylococcus aureus abscess formation
Source: eLife. 2024 Mar 21;12:RP91157. doi: 10.7554/eLife.91157 (PMC10957174; doi:10.7554/eLife.91157)
Supplement: Figure 2—source data 1. [file elife-91157-fig2-data1.zip › Figure 2H.xlsx]

## Sheet: Tabelle1
	5.1	21	9.5	10
	7	23.2	5.9	4.9
	7.9	19.9	6.7	7.8
dGuo	-	+	+	-
(R)-DI-87	-	-	+	+
