# Supplementary material for: Targeting host deoxycytidine kinase mitigates Staphylococcus aureus abscess formation
Source: eLife. 2024 Mar 21;12:RP91157. doi: 10.7554/eLife.91157 (PMC10957174; doi:10.7554/eLife.91157)
Supplement: Figure 2—source data 1. [file elife-91157-fig2-data1.zip › Figure 2K.xlsx]

## Sheet: Tabelle1
	14.2	14.3	25.6	15.1	14.6	12.7	18	14.1	11.6	11.9	12.5	14.6
	14.7	11.7	26.1	15.4	10.6	14.1	13.7	13.4	10.4	13.5	13	8.8
	4.8	12.8	21	12.3	10.5	9.2	12.8	11.3	10.4	12.4	10.3	11
dAMP	-	+	+	-	+	-	+	-	+	-	-	+
S. aureus	-	-	WT	WT	adsA	adsA	WT	WT	adsA	adsA	-	-
(R)-DI-87	-	-	-	-	-	-	+	+	+	+	+	+
