# Supplementary material for: Targeting host deoxycytidine kinase mitigates Staphylococcus aureus abscess formation
Source: eLife. 2024 Mar 21;12:RP91157. doi: 10.7554/eLife.91157 (PMC10957174; doi:10.7554/eLife.91157)
Supplement: Figure 2—figure supplement 1—source data 1. [file elife-91157-fig2-figsupp1-data1.zip]

Archive with 4 entries (4 files):
- Figure 2-figure supplement 1A.xlsx
- Figure 2-figure supplement 1B.xlsx
- Figure 2-figure supplement 1C.xlsx
- Figure 2-figure supplement 1D.xlsx
