# Supplementary material for: Targeting host deoxycytidine kinase mitigates Staphylococcus aureus abscess formation
Source: eLife. 2024 Mar 21;12:RP91157. doi: 10.7554/eLife.91157 (PMC10957174; doi:10.7554/eLife.91157)
Supplement: Figure 2—figure supplement 1—source data 1. [file elife-91157-fig2-figsupp1-data1.zip › Figure 2-figure supplement 1B.xlsx]

## Sheet: Tabelle1
	10.7	9.9	75.8	76.4	64.3	55.7	31.7	21.1
	6.8	5.1	80.7	78.2	62.1	48.8	28.8	16.6
	6	13.2	82.2	76.1	68.8	58.2	25.8	14.1
dGuo	-	-	+	+	+	+	+	+
(R)-DI-87 (µM)	0	1	0	0.0001	0.001	0.01	0.1	1
