# Supplementary material for: Targeting host deoxycytidine kinase mitigates Staphylococcus aureus abscess formation
Source: eLife. 2024 Mar 21;12:RP91157. doi: 10.7554/eLife.91157 (PMC10957174; doi:10.7554/eLife.91157)
Supplement: Figure 2—figure supplement 1—source data 1. [file elife-91157-fig2-figsupp1-data1.zip › Figure 2-figure supplement 1C.xlsx]

## Sheet: Tabelle1
	4.2	3.5	18.3	20.9	15.1	14.8	13.5	8.2
	9.7	12.3	30.8	22.5	20.8	14.1	13	12.2
	10.9	9.8	26.7	22.8	18.2	17.1	11.4	9.6
dAdo	-	-	+	+	+	+	+	+
(R)-DI-87 (µM)	0	1	0	0.0001	0.001	0.01	0.1	1
