# Supplementary material for: Targeting host deoxycytidine kinase mitigates Staphylococcus aureus abscess formation
Source: eLife. 2024 Mar 21;12:RP91157. doi: 10.7554/eLife.91157 (PMC10957174; doi:10.7554/eLife.91157)
Supplement: Figure 3—source data 1. [file elife-91157-fig3-data1.zip]

Archive with 4 entries (4 files):
- Figure 3E - CASP3.Tif
- Figure 3E - GAPDH.Tif
- Figure 3F - GAPDH.Tif
- Figure 3F -CASP3.Tif
