# Supplementary material for: Targeting host deoxycytidine kinase mitigates Staphylococcus aureus abscess formation
Source: eLife. 2024 Mar 21;12:RP91157. doi: 10.7554/eLife.91157 (PMC10957174; doi:10.7554/eLife.91157)
Supplement: Figure 3—source data 2. [file elife-91157-fig3-data2.zip]

Archive with 2 entries (2 files):
- Immunoblots Figure 3E - labeled.pdf
- Immunoblots Figure 3F - labeled.pdf
