# Supplementary material for: Targeting host deoxycytidine kinase mitigates Staphylococcus aureus abscess formation
Source: eLife. 2024 Mar 21;12:RP91157. doi: 10.7554/eLife.91157 (PMC10957174; doi:10.7554/eLife.91157)
Supplement: Figure 3—source data 3. [file elife-91157-fig3-data3.zip]

Archive with 4 entries (4 files):
- Figure 3A.xlsx
- Figure 3B.xlsx
- Figure 3C.xlsx
- Figure 3D.xlsx
