# Supplementary material for: Targeting host deoxycytidine kinase mitigates Staphylococcus aureus abscess formation
Source: eLife. 2024 Mar 21;12:RP91157. doi: 10.7554/eLife.91157 (PMC10957174; doi:10.7554/eLife.91157)
Supplement: Figure 4—source data 1. [file elife-91157-fig4-data1.zip]

Archive with 9 entries (9 files):
- Figure 4A.xlsx
- Figure 4B.xlsx
- Figure 4C.xlsx
- Figure 4D.xlsx
- Figure 4E.xlsx
- Figure 4F.xlsx
- Figure 4G.xlsx
- Figure 4H.xlsx
- Figure 4I.xlsx
