# Supplementary material for: Targeting host deoxycytidine kinase mitigates Staphylococcus aureus abscess formation
Source: eLife. 2024 Mar 21;12:RP91157. doi: 10.7554/eLife.91157 (PMC10957174; doi:10.7554/eLife.91157)
Supplement: Figure 4—source data 1. [file elife-91157-fig4-data1.zip › Figure 4C.xlsx]

## Sheet: Tabelle1
	Vehicle	(R)-DI-87
	80.2	52.3
	46.1	57.9
	87	29.6
	70	99.4
