# Supplementary material for: Targeting host deoxycytidine kinase mitigates Staphylococcus aureus abscess formation
Source: eLife. 2024 Mar 21;12:RP91157. doi: 10.7554/eLife.91157 (PMC10957174; doi:10.7554/eLife.91157)
Supplement: Figure 4—source data 1. [file elife-91157-fig4-data1.zip › Figure 4F.xlsx]

## Sheet: Tabelle1
	Vehicle	(R)-DI-87	Vehicle	(R)-DI-87
S. aureus	WT	WT	adsA	adsA
	18	10	6	6
	21	0	5	7
	19	6	11	1
	15	13	6	6
	21	1	5	6
	22	9	6	7
	14	2	3	9
	11	2	3	6
