# Supplementary material for: Targeting host deoxycytidine kinase mitigates Staphylococcus aureus abscess formation
Source: eLife. 2024 Mar 21;12:RP91157. doi: 10.7554/eLife.91157 (PMC10957174; doi:10.7554/eLife.91157)
Supplement: Figure 5—source data 1. [file elife-91157-fig5-data1.zip › Figure 5Q.xlsx]

## Sheet: Tabelle1
	10.4	18.6	11.7	7.2
	14.5	22.5	14	13.4
	11	26.1	13.5	7.2
dAdo	-	+	+	-
(R)-DI-87	-	-	+	+
