# Supplementary material for: Targeting host deoxycytidine kinase mitigates Staphylococcus aureus abscess formation
Source: eLife. 2024 Mar 21;12:RP91157. doi: 10.7554/eLife.91157 (PMC10957174; doi:10.7554/eLife.91157)
Supplement: Figure 5—source data 1. [file elife-91157-fig5-data1.zip › Figure 5R.xlsx]

## Sheet: Tabelle1
	8.6	26.6	13.6	12.2
	11.4	35.2	18.7	12.5
	15.3	26.2	16.8	12.8
dGuo	-	+	+	-
(R)-DI-87	-	-	+	+
