# Supplementary material for: Targeting host deoxycytidine kinase mitigates Staphylococcus aureus abscess formation
Source: eLife. 2024 Mar 21;12:RP91157. doi: 10.7554/eLife.91157 (PMC10957174; doi:10.7554/eLife.91157)
Supplement: Figure 5—figure supplement 1—source data 1. [file elife-91157-fig5-figsupp1-data1.zip › Figure 5-figure supplement 1A.xlsx]

## Sheet: Tabelle1
	11.6	21.9	10.7	7.4
	11.2	18.1	6.9	8.1
	12.9	24.5	10.6	12.1
dAdo	-	+	+	-
(R)-DI-87	-	-	+	+
