# Supplementary material for: Targeting host deoxycytidine kinase mitigates Staphylococcus aureus abscess formation
Source: eLife. 2024 Mar 21;12:RP91157. doi: 10.7554/eLife.91157 (PMC10957174; doi:10.7554/eLife.91157)
Supplement: Figure 5—figure supplement 1—source data 1. [file elife-91157-fig5-figsupp1-data1.zip › Figure 5-figure supplement 1B.xlsx]

## Sheet: Tabelle1
	12.2	29.4	11.9	9.2
	8.2	24.2	7.8	9.9
	8.8	29.8	14.5	12.5
dGuo	-	+	+	-
(R)-DI-87	-	-	+	+
